# Supplementary material for: Application effect of BOPPPS teaching model on fundamentals of nursing education: a meta-analysis of randomized controlled studies
Source: Front Med (Lausanne). 2024 May 9;11:1319711. doi: 10.3389/fmed.2024.1319711 (PMC11111886; doi:10.3389/fmed.2024.1319711)
Supplement: Supplementary file 1 [file Data_Sheet_1.ZIP]

Archive with 7 entries (6 files):
- Supplementary material/S1_PRISMA_2020_checklist.docx
- Supplementary material/S2_Table.docx.docx
- Supplementary material/S3_Table.docx.xlsx
- Supplementary material/S4_Table.docx.xlsx
- Supplementary material/S5_Table.docx.xlsx
- Supplementary material/S6_Table.docx.xlsx
- Supplementary material/
