# Supplementary material for: Application effect of BOPPPS teaching model on fundamentals of nursing education: a meta-analysis of randomized controlled studies
Source: Front Med (Lausanne). 2024 May 9;11:1319711. doi: 10.3389/fmed.2024.1319711 (PMC11111886; doi:10.3389/fmed.2024.1319711)
Supplement: Supplementary file 1 [file Data_Sheet_1.ZIP › Supplementary material/S3_Table.docx.xlsx]

## Sheet: Sheet1
Original data of theoretical score
References	total sample（N）	T（n）	C(n)	T_theoretical score_mean	T_theoretical score_sd	C_theoretical score_mean	C_theoretical score_sd
Bi J. 2019	134	67	67	86.36	1.35	81.45	1.35
Cui LN et al. 2021	215	109	106	62.71	11.61	55.61	12.76
Hao SJ et al. 2023	105	50	55	86.837	2.98	83.22	1.39
Liu Q et al. 2023	96	48	48	NA	NA	NA	NA
Liu XX et al. 2020	221	111	110	80.36	7.77	77.96	9.45
Li Y et al.2021	520	261	259	60.56	9.56	58.97	8.56
Ni XF. 2022	181	86	95	82.57	4.4	78.25	4.2
Wang ZY. 2020	215	106	109	81.66	6.35	79.61	7.64
Xia ZY et al. 2023	471	233	238	81.18	9.23	76.09	11.17
Xu YZ et al. 2022	330	143	187	87.41	4.58	85.37	4.92
Zhang L et al. 2018	160	80	80	76.91	7.1	74.45	10.6
Zhang LJ et al.2019	226	114	112	80.22	7.88	77.39	8.65
Zhou Q et al. 2023	117	57	60	78.67	8.14	72.67	12.07
Note :T：Test group, C:Control group, NA:not available
