# Supplementary material for: Application effect of BOPPPS teaching model on fundamentals of nursing education: a meta-analysis of randomized controlled studies
Source: Front Med (Lausanne). 2024 May 9;11:1319711. doi: 10.3389/fmed.2024.1319711 (PMC11111886; doi:10.3389/fmed.2024.1319711)
Supplement: Supplementary file 1 [file Data_Sheet_1.ZIP › Supplementary material/S4_Table.docx.xlsx]

## Sheet: Sheet1
Original data of practice score
References	total sample（N）	T（n）	C(n)	T_practice score_mean	T_practice score_sd	C_practice score_mean	C_practice score_sd
Bi J. 2019	134	67	67	NA	NA	NA	NA
Cui LN et al. 2021	215	109	106	90.74	2.52	79.07	5.99
Hao SJ et al. 2023	105	50	55	99.75	0.89	96.02	1.49
Liu Q et al. 2023	96	48	48	NA	NA	NA	NA
Liu XX et al. 2020	221	111	110	NA	NA	NA	NA
Li Y et al.2021	520	261	259	85.6	3.06	87.1	6.27
Ni XF. 2022	181	86	95	82.64	4.02	77.99	4.42
Wang ZY. 2020	215	106	109	95.36	2.02	93.31	2.69
Xia ZY et al. 2023	471	233	238	91.77	6.69	87.34	8.27
Xu YZ et al. 2022	330	143	187	NA	NA	NA	NA
Zhang L et al. 2018	160	80	80	84.65	11.85	77.45	11.62
Zhang LJ et al.2019	226	114	112	NA	NA	NA	NA
Zhou Q et al. 2023	117	57	60	NA	NA	NA	NA
Note :T：Test group, C:Control group,NA:not available
