# Supplementary material for: Application effect of BOPPPS teaching model on fundamentals of nursing education: a meta-analysis of randomized controlled studies
Source: Front Med (Lausanne). 2024 May 9;11:1319711. doi: 10.3389/fmed.2024.1319711 (PMC11111886; doi:10.3389/fmed.2024.1319711)
Supplement: Supplementary file 1 [file Data_Sheet_1.ZIP › Supplementary material/S5_Table.docx.xlsx]

## Sheet: Sheet1
Original data of self-learning ability score
References	total sample（N）	T（n）	C(n)	T_self-learning ability score_mean	T_self-learning ability score_sd	C_self-learning ability score_mean	C_self-learning ability score_sd
Bi J. 2019	134	67	67	NA	NA	NA	NA
Cui LN et al. 2021	215	109	106	98.79	8.64	88.48	5.84
Hao SJ et al. 2023	105	50	55	81. 92	2. 14	76. 20	5. 78
Liu Q et al. 2023	96	48	48	93.52	9.58	88.29	11.17
Liu XX et al. 2020	221	111	110	3.37	0.94	3.18	0.96
Li Y et al.2021	520	261	259	NA	NA	NA	NA
Ni XF. 2022	181	86	95	69.01	5.68	62.04	5.23
Wang ZY. 2020	215	106	109	109.91	11.06	104.67	10.38
Xia ZY et al. 2023	471	233	238	NA	NA	NA	NA
Xu YZ et al. 2022	330	143	187	114.61	9.31	109.74	9.7
Zhang L et al. 2018	160	80	80	NA	NA	NA	NA
Zhang LJ et al.2019	226	114	112	81.45	14.19	72.89	13.11
Zhou Q et al. 2023	117	57	60	83.45	4.3	75.91	2.2
Note :T：Test group, C:Control group,NA:not available
