# Supplementary material for: Application effect of BOPPPS teaching model on fundamentals of nursing education: a meta-analysis of randomized controlled studies
Source: Front Med (Lausanne). 2024 May 9;11:1319711. doi: 10.3389/fmed.2024.1319711 (PMC11111886; doi:10.3389/fmed.2024.1319711)
Supplement: Supplementary file 1 [file Data_Sheet_1.ZIP › Supplementary material/S6_Table.docx.xlsx]

## Sheet: Sheet1
Original data of satisfaction rate of teaching effect
References	total sample（N）	T（n）	Satisfaction rate of teaching effect.n(%)
Bi J. 2019	134	67	0.94
Cui LN et al. 2021	215	109	NA
Hao SJ et al. 2023	105	50	0.85
Liu Q et al. 2023	96	48	0.95
Liu XX et al. 2020	221	111	NA
Li Y et al.2021	520	261	0.92
Ni XF. 2022	181	86	NA
Wang ZY. 2020	215	106	0.91
Xia ZY et al. 2023	471	233	NA
Xu YZ et al. 2022	330	143	NA
Zhang L et al. 2018	160	80	0.66
Zhang LJ et al.2019	226	114	0.93
Zhou Q et al. 2023	117	57	NA
Note :T：Test group, C:Control group,NA:not available
